# Supplementary material for: A Diluted Electrolyte for Long-Life Sulfurized Polyacrylonitrile-Based Anode-Free Li-S Batteries
Source: Polymers (Basel). 2022 Aug 15;14(16):3312. doi: 10.3390/polym14163312 (PMC9413679; doi:10.3390/polym14163312)
Supplement: Supplementary file 1 [file polymers-14-03312-s001.zip]

Archive with 1 entries (1 files):
- polymers-1872345-supplementary.pdf
